# Supplementary material for: Postmortem submersion interval prediction model based on the rat muscle microbiome
Source: Front Microbiol. 2026 Jan 8;16:1685097. doi: 10.3389/fmicb.2025.1685097 (PMC12848373; doi:10.3389/fmicb.2025.1685097)
Supplement: Supplementary file 1 [file Table_1.XLSX]

## Sheet: Sheet1
Supplementary Table. Key Microbial Genera Indicating Early- and Late-Phase Post-mortem Submersion Intervals
Indicator Type	Genus
Early-phase Indicators (EP; 0–3 days)	Lachnospiraceae_NK4A136_group, Caulobacter, Aeromonas, Vogesella, Romboutsia, Alistipes, Sphingomonas, Acinetobacter, Pseudomonas, Hydrogenophaga, Rheinheimera, Pantoea
Late-phase Indicators (LP; 5–14 days)	Paeniclostridium, Clostridium_sensu_stricto_1, Hathewaya, Clostridium_sensu_stricto_13, Clostridium_sensu_stricto_7, Clostridium (genus), Clostridium_sensu_stricto_18
